# Supplementary material for: Properties of Non-Aminoglycoside Compounds Used to Stimulate Translational Readthrough of PTC Mutations in Primary Ciliary Dyskinesia
Source: Int J Mol Sci. 2021 May 7;22(9):4923. doi: 10.3390/ijms22094923 (PMC8125088; doi:10.3390/ijms22094923)
Supplement: Supplementary file 1 [file ijms-22-04923-s001.zip]

Archive with 1 entries (1 files):
- ijms-1171717-supplementary.pdf
